# Supplementary material for: Impact of Leptin on the Expression Profile of Macrophages during Mechanical Strain In Vitro
Source: Int J Mol Sci. 2022 Sep 14;23(18):10727. doi: 10.3390/ijms231810727 (PMC9503708; doi:10.3390/ijms231810727)
Supplement: Supplementary file 1 [file ijms-23-10727-s001.zip]

Archive with 1 entries (1 files):
- ijms-1803970-supplementary.pdf
